# Supplementary material for: Research on assessment method of maximum distributed generation hosting capacity in distribution system with high shares of renewables and power electronics
Source: PLoS One. 2024 Nov 4;19(11):e0313164. doi: 10.1371/journal.pone.0313164 (PMC11534231; doi:10.1371/journal.pone.0313164)
Supplement: S1 Data — (XLSX) [file pone.0313164.s001.xlsx]

## Sheet: bus data
bus number	real power demand(MW)	reactive power demand(MVAr)
1	0.1	0.01
2	0.09	0.009
3	0.12	0.012
4	0.06	0.006
5	0.06	0.006
6	0.2	0.02
7	0.2	0.02
8	0.06	0.006
9	0.06	0.006
10	0.045	0.0045
11	0.06	0.006
12	0.06	0.006
13	0.12	0.012
14	0.06	0.006
15	0.06	0.006
16	1.03	0.006
17	1.03	0.009
18	0.09	0.009
19	0.09	0.009
20	0.09	0.009
21	0.09	0.009
22	0.09	0.009
23	0.42	0.042
24	0.42	0.042
25	0.06	0.006
26	0.06	0.006
27	0.06	0.006
28	0.12	0.012
29	0.2	0.02
30	0.65	0.015
31	0.81	0.021
32	0.8	0.006

## Sheet: branch data
line number	from bus number	to bus number	resistance(p.u.)	reactance(p.u.)	initial line status
1	33	1	0.000836281	0.000426304	1
2	1	2	0.00447166	0.00227755	1
3	2	3	0.00331973	0.0016907	1
4	3	4	0.00345669	0.00176054	1
5	4	5	0.00742857	0.0064127	1
6	5	6	0.00169796	0.0056127	1
7	6	7	0.00645261	0.00213243	1
8	7	8	0.0093424	0.00671202	1
9	8	9	0.00946939	0.00671202	1
10	9	10	0.00178322	0.000589569	1
11	10	11	0.00339592	0.0011229	1
12	11	12	0.0133152	0.0104762	1
13	12	13	0.00491247	0.00646621	1
14	13	14	0.00536054	0.00477098	1
15	14	15	0.00676916	0.00494331	1
16	15	16	0.0116916	0.01561	1
17	16	17	0.00663946	0.00520635	1
18	1	18	0.00148753	0.0014195	1
19	18	19	0.0136435	0.0122939	1
20	19	20	0.00371429	0.00433923	1
21	20	21	0.00642993	0.00850159	1
22	2	22	0.00409252	0.00279637	1
23	22	23	0.00814512	0.00643175	1
24	23	24	0.00812698	0.00635918	1
25	5	25	0.00184127	0.000937868	1
26	25	26	0.00257778	0.00131247	1
27	26	27	0.00960544	0.00846893	1
28	27	28	0.00729433	0.00635465	1
29	28	29	0.00460317	0.00234467	1
30	29	30	0.0088381	0.00873469	1
31	30	31	0.00281633	0.00328254	1
32	31	32	0.00309297	0.00480907	1

## Sheet: fig5
load consumption profiles
time(hour of the day)	1	2	3	4	5	6	7	8	9	10	11	12	13	14	15	16	17	18	19	20	21	22	23	24
load consumption coefficient	0.37	0.33	0.31	0.28	0.27	0.28	0.28	0.27	0.26	0.24	0.3	0.76	0.82	0.86	0.76	0.54	0.43	0.65	0.81	0.95	0.99	0.91	0.65	0.19

## Sheet: fig6
the DG maximum load carrying capacity simulation results in scenario 1
time(hour of the day)	1	2	3	4	5	6	7	8	9	10	11	12	13	14	15	16	17	18	19	20	21	22	23	24
DG output power of node 15 (p.u.)	1.49114	1.38457	1.32129	1.24137	1.21473	1.24137	1.24137	1.21473	1.18809	1.13481	1.29465	2.60011	2.71995	2.75487	2.60011	1.96402	1.66098	2.27706	2.71331	2.80922	2.83338	2.78506	2.27706	0.99161
DG output power of node 29 (p.u.)	1.89592	1.77192	1.70992	1.61692	1.57592	1.61692	1.61692	1.57592	1.54491	1.48291	1.67892	3.1071	3.15747	3.19104	3.1071	2.45294	2.09193	2.80395	3.14907	3.26658	3.30015	3.23301	2.80395	1.32791

## Sheet: fig7
the DG maximum load carrying capacity simulation results in scenario 2
time(hour of the day)	1	2	3	4	5	6	7	8	9	10	11	12	13	14	15	16	17	18	19	20	21	22	23	24
DG output power of node 8 (p.u.)	0.696493	0.682881	0.633154	0.519678	0.504885	0.519678	0.519678	0.504885	0.488966	0.456447	0.554982	0.758689	0.760384	0.861843	0.758689	0.938334	0.685242	1.10946	0.752753	0.878241	0.902348	0.886022	1.10946	0.365753
DG output power of node15 (p.u.)	0.666729	0.662264	0.634869	0.571769	0.559195	0.571769	0.571769	0.559195	0.546994	0.521289	0.646305	1.68823	1.86108	2.15377	1.68823	0.954948	0.745493	1.05162	1.83693	2.10858	2.09682	2.15599	1.05162	0.453853
DG output power of node 20 (p.u.)	1.02742	0.991282	0.995841	1.09269	1.08761	1.09269	1.09269	1.08761	1.08482	1.05727	1.09829	1.22423	1.19927	1.11047	1.22423	1.18582	1.09124	1.17007	1.2163	1.20774	1.25186	1.14662	1.17007	1.02915
DG output power of node 22 (p.u.)	2.0769	1.84673	1.83185	1.8039	1.78324	1.8039	1.8039	1.78324	1.76684	1.74761	1.80926	2.38866	2.46045	2.12194	2.38866	2.04782	2.07398	2.24701	2.44976	2.32923	2.39723	2.19878	2.24701	1.68056
DG output power of node 29 (p.u.)	0.974506	0.940293	0.87844	0.762161	0.740617	0.762161	0.762161	0.740617	0.713275	0.658984	0.790666	2.27573	2.31662	2.47631	2.27573	1.60418	1.29399	2.00409	2.31002	2.4835	2.49481	2.50413	2.00409	0.53903

## Sheet: fig8
the voltage of nodes in scenario 1
time(hour of the day)	1	2	3	4	5	6	7	8	9	10	11	12	13	14	15	16	17	18	19	20	21	22	23	24
voltage of Node 1	1.0497	1.04976	1.04979	1.04984	1.04985	1.04984	1.04984	1.04985	1.04986	1.0499	1.04981	1.04912	1.04902	1.04897	1.04912	1.04944	1.04961	1.04927	1.04904	1.04883	1.04876	1.04889	1.04927	1.04997
voltage of Node 2	1.04885	1.04919	1.04931	1.04956	1.0496	1.04956	1.04956	1.0496	1.04968	1.04985	1.04939	1.04598	1.04548	1.04522	1.04598	1.0476	1.04842	1.04675	1.04556	1.04451	1.0442	1.04483	1.04675	1.05021
voltage of Node 3	1.05031	1.05071	1.05084	1.05114	1.05116	1.05114	1.05114	1.05116	1.05126	1.05145	1.05094	1.0471	1.04651	1.04624	1.0471	1.04891	1.04984	1.04793	1.0466	1.04543	1.04507	1.04579	1.04793	1.05186
voltage of Node 4	1.05199	1.05244	1.05256	1.0529	1.0529	1.0529	1.0529	1.0529	1.05301	1.05323	1.05267	1.04859	1.04793	1.04766	1.04859	1.0505	1.0515	1.04944	1.04803	1.04679	1.0464	1.04718	1.04944	1.05367
voltage of Node 5	1.05547	1.05605	1.05617	1.05659	1.05656	1.05659	1.05659	1.05656	1.0567	1.05697	1.05631	1.05145	1.05064	1.05036	1.05145	1.05372	1.05492	1.05242	1.05075	1.04935	1.04889	1.0498	1.05242	1.05748
voltage of Node 6	1.05525	1.0559	1.05603	1.0565	1.05648	1.0565	1.0565	1.05648	1.05663	1.05694	1.05619	1.05064	1.04972	1.04941	1.05064	1.05325	1.05462	1.05178	1.04984	1.04829	1.04779	1.04879	1.05178	1.0575
voltage of Node 7	1.05601	1.05671	1.05681	1.05732	1.05732	1.05732	1.05732	1.05732	1.05748	1.05782	1.05698	1.05116	1.05015	1.04986	1.05116	1.05386	1.05535	1.05232	1.05028	1.04866	1.04812	1.0492	1.05232	1.05838
voltage of Node 8	1.05762	1.05836	1.05838	1.05891	1.05891	1.05891	1.05891	1.05891	1.05908	1.05943	1.05856	1.05292	1.05185	1.05166	1.05292	1.05549	1.057	1.05399	1.05198	1.05048	1.04995	1.05101	1.05399	1.05993
voltage of Node 9	1.05948	1.06022	1.06016	1.06069	1.06069	1.06069	1.06069	1.06069	1.06086	1.0612	1.06034	1.05517	1.05407	1.054	1.05517	1.05746	1.05893	1.05607	1.05419	1.0529	1.0524	1.05339	1.05607	1.06161
voltage of Node 10	1.0599	1.06063	1.06055	1.06107	1.06107	1.06107	1.06107	1.06107	1.06124	1.06158	1.06072	1.05574	1.05465	1.05461	1.05574	1.05794	1.05937	1.05659	1.05477	1.05354	1.05305	1.05402	1.05659	1.06196
voltage of Node 11	1.06074	1.06146	1.06134	1.06185	1.06184	1.06185	1.06185	1.06184	1.062	1.06233	1.06151	1.05695	1.05588	1.0559	1.05695	1.05892	1.06028	1.05767	1.05599	1.05489	1.05444	1.05534	1.05767	1.06265
voltage of Node 12	1.06415	1.06478	1.0645	1.06494	1.06492	1.06494	1.06494	1.06492	1.06506	1.06534	1.06465	1.06173	1.06076	1.06104	1.06173	1.06285	1.06391	1.06198	1.06084	1.06034	1.06002	1.06065	1.06198	1.06543
voltage of Node 13	1.06544	1.06604	1.06569	1.06611	1.06608	1.06611	1.06611	1.06608	1.06621	1.06648	1.06584	1.06351	1.06258	1.06296	1.06351	1.06433	1.06529	1.0636	1.06264	1.0624	1.06214	1.06265	1.0636	1.06647
voltage of Node 14	1.06716	1.06769	1.06726	1.06763	1.06757	1.06763	1.06763	1.06757	1.06769	1.06792	1.06739	1.06615	1.06532	1.06585	1.06615	1.06643	1.06716	1.06595	1.06536	1.0655	1.06534	1.06566	1.06595	1.06777
voltage of Node 15	1.06952	1.06994	1.0694	1.06968	1.0696	1.06968	1.06968	1.0696	1.06969	1.06986	1.06949	1.0699	1.06922	1.06994	1.0699	1.06935	1.06974	1.06926	1.06922	1.06991	1.06988	1.06993	1.06926	1.0695
voltage of Node 16	1.05752	1.0589	1.05883	1.05982	1.05998	1.05982	1.05982	1.05998	1.0603	1.06094	1.05916	1.0484	1.0467	1.04743	1.0484	1.05325	1.0563	1.05047	1.04671	1.04741	1.04738	1.04742	1.05047	1.06176
voltage of Node 17	1.0532	1.05485	1.05491	1.05611	1.05633	1.05611	1.05611	1.05633	1.05672	1.0575	1.05531	1.04145	1.03959	1.04059	1.04145	1.04779	1.05159	1.04427	1.03954	1.04116	1.0414	1.04091	1.04427	1.05864
voltage of Node 18	1.04949	1.04958	1.04962	1.04968	1.0497	1.04968	1.04968	1.0497	1.04972	1.04976	1.04964	1.04869	1.04856	1.04848	1.04869	1.04914	1.04937	1.04891	1.04858	1.04829	1.04821	1.04838	1.04891	1.04986
voltage of Node 19	1.04807	1.04831	1.04843	1.04861	1.04866	1.04861	1.04861	1.04866	1.04872	1.04884	1.04849	1.04577	1.0454	1.04517	1.04577	1.04707	1.04772	1.04641	1.04546	1.04463	1.04439	1.04487	1.04641	1.04914
voltage of Node 20	1.04781	1.04808	1.04821	1.04841	1.04847	1.04841	1.04841	1.04847	1.04854	1.04867	1.04827	1.04523	1.04482	1.04456	1.04523	1.04668	1.04741	1.04595	1.04488	1.04395	1.04368	1.04422	1.04595	1.049
voltage of Node 21	1.04758	1.04787	1.04801	1.04823	1.0483	1.04823	1.04823	1.0483	1.04837	1.04852	1.04809	1.04475	1.0443	1.04402	1.04475	1.04635	1.04714	1.04554	1.04438	1.04335	1.04306	1.04365	1.04554	1.04888
voltage of Node 22	1.04604	1.04654	1.04674	1.04711	1.04718	1.04711	1.04711	1.04718	1.04731	1.04755	1.04686	1.04162	1.04088	1.04045	1.04162	1.04412	1.04538	1.04283	1.04099	1.03939	1.03891	1.03986	1.04283	1.04811
voltage of Node 23	1.04029	1.04108	1.04142	1.04201	1.04216	1.04201	1.04201	1.04216	1.04235	1.04274	1.04162	1.03304	1.03185	1.03114	1.03304	1.03714	1.0392	1.03505	1.03205	1.0294	1.02863	1.03018	1.03505	1.04366
voltage of Node 24	1.0359	1.03684	1.03725	1.03795	1.03813	1.03795	1.03795	1.03813	1.03836	1.03882	1.03748	1.02722	1.02581	1.02494	1.02722	1.03213	1.03459	1.02963	1.02604	1.02288	1.02195	1.0238	1.02963	1.03992
voltage of Node 25	1.05639	1.05696	1.05706	1.05748	1.05742	1.05748	1.05748	1.05742	1.05756	1.05782	1.0572	1.05259	1.05181	1.05155	1.05259	1.05474	1.05587	1.05349	1.05191	1.05058	1.05014	1.05102	1.05349	1.05831
voltage of Node 26	1.05773	1.05827	1.05836	1.05875	1.05867	1.05875	1.05875	1.05867	1.0588	1.05905	1.05849	1.05431	1.05357	1.05335	1.05431	1.05626	1.05728	1.05509	1.05367	1.05246	1.05206	1.05286	1.05509	1.0595
voltage of Node 27	1.06278	1.06322	1.06326	1.06357	1.06337	1.06357	1.06357	1.06337	1.06347	1.06367	1.06336	1.06078	1.06026	1.06018	1.06078	1.06198	1.06256	1.06113	1.06032	1.05961	1.05935	1.05987	1.06113	1.06398
voltage of Node 28	1.0668	1.06714	1.06713	1.06737	1.06708	1.06737	1.06737	1.06708	1.06715	1.0673	1.06721	1.06607	1.06575	1.0658	1.06607	1.06659	1.0668	1.06605	1.06578	1.06552	1.06539	1.06565	1.06605	1.06748
voltage of Node 29	1.06961	1.06986	1.06981	1.06997	1.06961	1.06997	1.06997	1.06961	1.06967	1.06977	1.06986	1.06999	1.06984	1.06999	1.06999	1.06991	1.06979	1.06964	1.06984	1.06995	1.06993	1.06997	1.06964	1.06982
voltage of Node 30	1.05991	1.06095	1.06129	1.06204	1.06188	1.06204	1.06204	1.06188	1.06213	1.06262	1.06154	1.05302	1.05285	1.05301	1.05302	1.05684	1.0589	1.05437	1.05285	1.05295	1.05292	1.05298	1.05437	1.06365
voltage of Node 31	1.05749	1.0587	1.05913	1.06002	1.0599	1.06002	1.06002	1.0599	1.06019	1.06077	1.05943	1.04899	1.04893	1.04916	1.04899	1.05365	1.05621	1.05068	1.04892	1.04925	1.04929	1.04921	1.05068	1.06202
voltage of Node 32	1.05573	1.05704	1.05751	1.05848	1.05838	1.05848	1.05848	1.05838	1.0587	1.05933	1.05784	1.04645	1.04665	1.04705	1.04645	1.05148	1.0543	1.04824	1.04659	1.04753	1.04774	1.04732	1.04824	1.0607

## Sheet: fig9
the power magnitude of lines in scenario 1
time(hour of the day)	1	2	3	4	5	6	7	8	9	10	11	12	13	14	15	16	17	18	19	20	21	22	23	24
the power magnitude of line 1	0.689639	-0.669976	-0.66197	-0.655377	-0.651978	-0.655377	-0.655377	-0.651978	-0.651187	-0.651278	-0.659217	1.11687	1.20538	1.25602	1.11687	0.83754	0.731268	0.97363	1.19148	1.38844	1.44951	1.32866	0.97363	-0.656824
the power magnitude of line 2	-0.686313	-0.68184	-0.678184	-0.679572	-0.676681	-0.679572	-0.679572	-0.676681	-0.677902	-0.681265	-0.678329	0.925028	0.977642	1.00709	0.925028	0.758801	-0.705201	0.836346	0.969637	1.08709	1.1252	1.05049	0.836346	-0.689573
the power magnitude of line 3	-0.542375	-0.552553	-0.548251	-0.556065	-0.549163	-0.556065	-0.556065	-0.549163	-0.551786	-0.557055	-0.550844	-0.578766	-0.572951	-0.578227	-0.578766	-0.548423	-0.546251	-0.553102	-0.573698	-0.572614	-0.570569	-0.574941	-0.553102	-0.560729
the power magnitude of line 4	-0.585436	-0.591432	-0.584933	-0.589493	-0.581445	-0.589493	-0.589493	-0.581445	-0.582966	-0.586014	-0.586449	-0.655986	-0.654019	-0.66256	-0.655986	-0.608128	-0.595501	-0.621887	-0.654052	-0.662775	-0.66306	-0.662609	-0.621887	-0.584008
the power magnitude of line 5	-0.607657	-0.611532	-0.603909	-0.60683	-0.59819	-0.60683	-0.60683	-0.59819	-0.599157	-0.60109	-0.604882	-0.696624	-0.696985	-0.707384	-0.696624	-0.639025	-0.620911	-0.657747	-0.696595	-0.711214	-0.713027	-0.709471	-0.657747	-0.596225
the power magnitude of line 6	-0.0912374	-0.0989338	-0.0951007	-0.102427	-0.105069	-0.102427	-0.102427	-0.105069	-0.107798	-0.113481	-0.0974324	0.147615	0.164804	0.170226	0.147615	-0.0970479	-0.090631	0.119408	0.162815	0.190044	0.199827	0.180828	0.119408	-0.119181
the power magnitude of line 7	-0.151473	-0.156217	-0.149331	-0.153111	-0.154402	-0.153111	-0.153111	-0.154402	-0.155711	-0.158369	-0.150573	-0.182967	-0.183078	-0.189042	-0.182967	-0.153175	-0.154025	-0.163363	-0.183168	-0.188613	-0.188754	-0.188679	-0.163363	-0.155539
the power magnitude of line 8	-0.22064	-0.218812	-0.208259	-0.206842	-0.206363	-0.206842	-0.206842	-0.206363	-0.205886	-0.204926	-0.207788	-0.303253	-0.307158	-0.320022	-0.303253	-0.247254	-0.232884	-0.270816	-0.306177	-0.328838	-0.332729	-0.32493	-0.270816	-0.19274
the power magnitude of line 9	-0.242319	-0.23831	-0.226586	-0.223498	-0.222458	-0.223498	-0.223498	-0.222458	-0.221417	-0.219323	-0.225561	-0.34494	-0.351527	-0.366754	-0.34494	-0.277933	-0.257851	-0.307035	-0.350026	-0.380267	-0.386233	-0.374276	-0.307035	-0.204226
the power magnitude of line 10	-0.264258	-0.258008	-0.245093	-0.2403	-0.238687	-0.2403	-0.2403	-0.238687	-0.237073	-0.233827	-0.2435	-0.387947	-0.397509	-0.415158	-0.387947	-0.309234	-0.283174	-0.344207	-0.395455	-0.433677	-0.441864	-0.425464	-0.344207	-0.215784
the power magnitude of line 11	-0.280579	-0.272625	-0.258831	-0.252746	-0.250702	-0.252746	-0.252746	-0.250702	-0.248654	-0.244539	-0.256809	-0.420356	-0.432268	-0.451712	-0.420356	-0.332683	-0.302052	-0.372155	-0.429789	-0.47407	-0.483961	-0.464151	-0.372155	-0.224296
the power magnitude of line 12	-0.302516	-0.292261	-0.277279	-0.269455	-0.266829	-0.269455	-0.269455	-0.266829	-0.264198	-0.258914	-0.274679	-0.464261	-0.47943	-0.501299	-0.464261	-0.364302	-0.327451	-0.409933	-0.47637	-0.528896	-0.541115	-0.516648	-0.409933	-0.235715
the power magnitude of line 13	-0.325295	-0.312671	-0.296427	-0.286817	-0.283594	-0.286817	-0.286817	-0.283594	-0.280366	-0.273885	-0.293232	-0.510276	-0.528888	-0.553371	-0.510276	-0.3972	-0.353848	-0.449357	-0.525216	-0.586524	-0.601216	-0.571805	-0.449357	-0.247623
the power magnitude of line 14	-0.369501	-0.352178	-0.333538	-0.320389	-0.315984	-0.320389	-0.320389	-0.315984	-0.311574	-0.302725	-0.329164	-0.599891	-0.625386	-0.654764	-0.599891	-0.4613	-0.405122	-0.526228	-0.620518	-0.698706	-0.718196	-0.679191	-0.526228	-0.270499
the power magnitude of line 15	-0.39208	-0.372351	-0.352471	-0.337515	-0.332507	-0.337515	-0.337515	-0.332507	-0.327494	-0.317438	-0.347495	-0.646095	-0.675185	-0.707133	-0.646095	-0.494149	-0.431345	-0.565731	-0.669696	-0.756703	-0.7787	-0.734684	-0.565731	-0.282163
the power magnitude of line 16	1.07709	0.992511	0.950306	0.887056	0.865998	0.887056	0.887056	0.865998	0.844948	0.802881	0.929211	1.91126	1.99888	1.99904	1.91126	1.43854	1.20428	1.67421	1.99839	1.99784	1.99734	1.99836	1.67421	0.697916
the power magnitude of line 17	0.683899	0.642362	0.621605	0.590475	0.580102	0.590475	0.590475	0.580102	0.56973	0.548989	0.611227	1.09005	1.11218	1.07118	1.09005	0.860674	0.746242	0.975278	1.12201	0.977317	0.935634	1.01902	0.975278	0.497164
the power magnitude of line 18	0.134051	0.119541	0.112288	0.101409	0.097784	0.101409	0.101409	0.097784	0.0941589	0.0869093	0.108661	0.275756	0.297595	0.312159	0.275756	0.195768	0.155824	0.235745	0.293954	0.344946	0.359525	0.330371	0.235745	0.0687902
the power magnitude of line 19	0.100558	0.0896717	0.0842298	0.0760687	0.0733488	0.0760687	0.0760687	0.0733488	0.0706291	0.0651905	0.0815092	0.206903	0.223296	0.234229	0.206903	0.146869	0.116896	0.176872	0.220563	0.258844	0.26979	0.247902	0.176872	0.051598
the power magnitude of line 20	0.0669564	0.0597155	0.0560953	0.0506652	0.0488553	0.0506652	0.0506652	0.0488553	0.0470454	0.0434256	0.0542853	0.137585	0.148456	0.155704	0.137585	0.0977366	0.0778188	0.117659	0.146644	0.172014	0.179264	0.164765	0.117659	0.034377
the power magnitude of line 21	0.0334735	0.029854	0.0280443	0.0253299	0.0244251	0.0253299	0.0253299	0.0244251	0.0235204	0.0217108	0.0271395	0.0687725	0.0742046	0.0778263	0.0687725	0.0488582	0.038903	0.0588147	0.0732993	0.0859756	0.0895978	0.0823536	0.0588147	0.0171872
the power magnitude of line 22	0.643431	0.620322	0.609331	0.593605	0.588576	0.593605	0.593605	0.588576	0.583658	0.574166	0.603985	0.923157	0.971931	1.005	0.923157	0.755392	0.680629	0.836787	0.963731	1.0808	1.11504	1.04688	0.836787	0.552574
the power magnitude of line 23	0.621346	0.601713	0.592396	0.579086	0.574835	0.579086	0.579086	0.574835	0.570681	0.562669	0.587868	0.862609	0.905157	0.934055	0.862609	0.717211	0.653066	0.787543	0.897996	1.00044	1.03049	0.970719	0.787543	0.544469
the power magnitude of line 24	0.540733	0.534402	0.531412	0.527153	0.525794	0.527153	0.527153	0.525794	0.524467	0.521905	0.529962	0.62386	0.639543	0.65035	0.62386	0.572531	0.55108	0.596902	0.636884	0.675621	0.687249	0.664232	0.596902	0.516057
the power magnitude of line 25	-0.555456	-0.543808	-0.537936	-0.529082	-0.516375	-0.529082	-0.529082	-0.516375	-0.513399	-0.507425	-0.534991	-0.722855	-0.743383	-0.757052	-0.722855	-0.632679	-0.582412	-0.672381	-0.739965	-0.787662	-0.801216	-0.774077	-0.672381	-0.492359
the power magnitude of line 26	-0.577832	-0.563832	-0.55678	-0.546152	-0.532835	-0.546152	-0.546152	-0.532835	-0.529266	-0.522106	-0.553245	-0.767915	-0.791955	-0.807964	-0.767915	-0.665032	-0.608324	-0.711078	-0.787952	-0.843831	-0.859718	-0.827911	-0.711078	-0.504065
the power magnitude of line 27	-0.600493	-0.584117	-0.575875	-0.563459	-0.549519	-0.563459	-0.563459	-0.549519	-0.545353	-0.536997	-0.571745	-0.813627	-0.84124	-0.85963	-0.813627	-0.697809	-0.634564	-0.750302	-0.836641	-0.900854	-0.919121	-0.882553	-0.750302	-0.51596
the power magnitude of line 28	-0.625334	-0.606469	-0.596982	-0.582693	-0.568037	-0.582693	-0.582693	-0.568037	-0.563248	-0.553643	-0.592227	-0.863295	-0.894777	-0.915748	-0.863295	-0.733511	-0.663235	-0.792896	-0.889532	-0.962796	-0.983657	-0.941904	-0.792896	-0.52948
the power magnitude of line 29	-0.671742	-0.648023	-0.636106	-0.61817	-0.602223	-0.61817	-0.61817	-0.602223	-0.596217	-0.584178	-0.630136	-0.957383	-0.996283	-1.0222	-0.957383	-0.800753	-0.716997	-0.873479	-0.989802	-1.08041	-1.10623	-1.05455	-0.873479	-0.553923
the power magnitude of line 30	1.1498	1.05737	1.01122	0.942068	0.919045	0.942068	0.942068	0.919045	0.896026	0.85002	0.988158	1.99946	1.99877	1.99832	1.99946	1.54452	1.28876	1.80162	1.99889	1.99743	1.99708	1.99781	1.80162	0.735188
the power magnitude of line 31	0.898818	0.834012	0.80162	0.753046	0.736859	0.753046	0.753046	0.736859	0.720673	0.688306	0.785427	1.47361	1.4339	1.40745	1.47361	1.17456	0.99608	1.35328	1.44051	1.34803	1.32166	1.37443	1.35328	0.607421
the power magnitude of line 32	0.596998	0.56489	0.54884	0.524766	0.516743	0.524766	0.524766	0.516743	0.508719	0.492673	0.540815	0.852222	0.764182	0.705511	0.852222	0.73352	0.645169	0.821921	0.778852	0.573571	0.514962	0.632199	0.821921	0.452566

## Sheet: fig10
the voltage of nodes in scenario 2
time(hour of the day)	1	2	3	4	5	6	7	8	9	10	11	12	13	14	15	16	17	18	19	20	21	22	23	24
voltage of Node 1	1.05156	1.05156	1.05157	1.05157	1.05157	1.05157	1.05157	1.05157	1.05157	1.05157	1.05156	1.05153	1.05153	1.05153	1.05153	1.05154	1.05155	1.05153	1.05152	1.05153	1.05153	1.05153	1.05153	1.05157
voltage of Node 2	1.0564	1.05647	1.05643	1.05598	1.05599	1.05598	1.05598	1.05599	1.05599	1.05604	1.05599	1.05616	1.05638	1.05686	1.05616	1.05598	1.05619	1.05617	1.05628	1.05663	1.05651	1.0568	1.05617	1.05611
voltage of Node 3	1.05455	1.05527	1.05519	1.0544	1.05446	1.0544	1.0544	1.05446	1.05449	1.05458	1.05445	1.05427	1.0546	1.05659	1.05427	1.05438	1.05436	1.05442	1.05443	1.0558	1.0555	1.0564	1.05442	1.05475
voltage of Node 4	1.05277	1.05416	1.05403	1.05288	1.05298	1.05288	1.05288	1.05298	1.05303	1.05315	1.05298	1.05261	1.05309	1.05667	1.05261	1.05294	1.05263	1.05286	1.05284	1.05532	1.05485	1.05635	1.05286	1.05342
voltage of Node 5	1.04881	1.05166	1.05143	1.0495	1.0497	1.0495	1.0495	1.0497	1.0498	1.05	1.04972	1.04872	1.04949	1.05652	1.04872	1.04961	1.04875	1.0492	1.04908	1.05399	1.05314	1.05593	1.0492	1.0505
voltage of Node 6	1.04834	1.05141	1.05118	1.04914	1.04936	1.04914	1.04914	1.04936	1.04947	1.0497	1.04943	1.04763	1.04843	1.05605	1.04763	1.04894	1.048	1.04821	1.04799	1.05329	1.05236	1.05538	1.04821	1.05024
voltage of Node 7	1.04825	1.05195	1.0516	1.04902	1.04925	1.04902	1.04902	1.04925	1.04936	1.0496	1.04963	1.04719	1.04832	1.0582	1.04719	1.04901	1.04722	1.04784	1.04772	1.05487	1.05376	1.05741	1.04784	1.05006
voltage of Node 8	1.04861	1.05318	1.05265	1.04923	1.04946	1.04923	1.04923	1.04946	1.04957	1.04978	1.05034	1.04754	1.04925	1.06249	1.04754	1.04981	1.04667	1.04811	1.04841	1.05845	1.05715	1.06158	1.04811	1.05007
voltage of Node 9	1.04291	1.04849	1.0482	1.04492	1.04528	1.04492	1.04492	1.04528	1.04553	1.046	1.04624	1.04149	1.04381	1.05966	1.04149	1.04248	1.04017	1.03876	1.04279	1.0548	1.0531	1.05845	1.03876	1.04689
voltage of Node 10	1.04191	1.04767	1.04742	1.04416	1.04454	1.04416	1.04416	1.04454	1.04482	1.04533	1.04552	1.0405	1.04295	1.05929	1.0405	1.04121	1.03903	1.03714	1.04189	1.05429	1.05252	1.05803	1.03714	1.04632
voltage of Node 11	1.04006	1.04615	1.04598	1.04275	1.04318	1.04275	1.04275	1.04318	1.0435	1.04409	1.04421	1.03874	1.04144	1.05872	1.03874	1.03888	1.03692	1.03416	1.04031	1.05345	1.05157	1.05737	1.03416	1.04528
voltage of Node 12	1.03287	1.04027	1.04039	1.03731	1.0379	1.03731	1.03731	1.0379	1.03839	1.0393	1.03909	1.03187	1.03555	1.05656	1.03187	1.02977	1.02873	1.02244	1.03414	1.05033	1.04798	1.05489	1.02244	1.04122
voltage of Node 13	1.03024	1.03813	1.03836	1.03532	1.03598	1.03532	1.03532	1.03598	1.03652	1.03755	1.03723	1.02934	1.03339	1.05579	1.02934	1.02643	1.02574	1.01814	1.03187	1.04923	1.04671	1.05401	1.01814	1.03975
voltage of Node 14	1.02772	1.03609	1.03642	1.0334	1.03411	1.0334	1.0334	1.03411	1.03472	1.03586	1.03547	1.02731	1.0318	1.05572	1.02731	1.0233	1.02287	1.01407	1.03016	1.04887	1.04621	1.05387	1.01407	1.0383
voltage of Node 15	1.02472	1.03368	1.03412	1.03113	1.0319	1.03113	1.03113	1.0319	1.03258	1.03384	1.03339	1.02514	1.03023	1.05608	1.02514	1.01963	1.01948	1.00931	1.02844	1.0489	1.04607	1.05415	1.00931	1.03657
voltage of Node 16	1.01216	1.02223	1.02317	1.02088	1.02191	1.02088	1.02088	1.02191	1.02284	1.0246	1.02268	1.00261	1.0069	1.03337	1.00261	1.00268	1.00533	0.989296	1.00507	1.02603	1.02301	1.03128	0.989296	1.02858
voltage of Node 17	1.00765	1.01804	1.01912	1.01702	1.01813	1.01702	1.01702	1.01813	1.01912	1.02103	1.01869	0.995339	0.999573	1.0265	0.995339	0.996944	1.00037	0.982702	0.997663	1.01971	1.01688	1.02466	0.982702	1.02536
voltage of Node 18	1.05277	1.05274	1.05276	1.05291	1.05291	1.05291	1.05291	1.05291	1.05291	1.05288	1.0529	1.05279	1.05272	1.05259	1.05279	1.05287	1.05281	1.05278	1.05275	1.05267	1.0527	1.05261	1.05278	1.05288
voltage of Node 19	1.06441	1.06408	1.06423	1.06568	1.06566	1.06568	1.06568	1.06566	1.06566	1.06537	1.06568	1.06543	1.06484	1.06346	1.06543	1.06584	1.06502	1.06515	1.06511	1.06441	1.06484	1.06374	1.06515	1.0652
voltage of Node 20	1.06772	1.06729	1.06747	1.06928	1.06924	1.06928	1.06928	1.06924	1.06924	1.06887	1.06927	1.06914	1.06842	1.06671	1.06914	1.06957	1.0685	1.06876	1.06876	1.06794	1.06849	1.06709	1.06876	1.06864
voltage of Node 21	1.06749	1.06709	1.06728	1.0691	1.06907	1.0691	1.0691	1.06907	1.06908	1.06872	1.06909	1.06868	1.06792	1.06618	1.06868	1.06924	1.06824	1.06836	1.06826	1.06735	1.06789	1.06653	1.06836	1.06852
voltage of Node 22	1.06333	1.06263	1.06259	1.06212	1.06208	1.06212	1.06212	1.06208	1.06205	1.06208	1.06209	1.06316	1.06348	1.06255	1.06316	1.06231	1.06293	1.06294	1.06337	1.06285	1.06287	1.06264	1.06294	1.06203
voltage of Node 23	1.06158	1.06107	1.06113	1.0608	1.06081	1.0608	1.0608	1.06081	1.06083	1.06095	1.06068	1.05955	1.05958	1.05846	1.05955	1.05975	1.0609	1.05986	1.05952	1.05832	1.05815	1.05831	1.05986	1.06114
voltage of Node 24	1.06112	1.06066	1.06074	1.06045	1.06047	1.06045	1.06045	1.06047	1.0605	1.06065	1.0603	1.05859	1.05855	1.05738	1.05859	1.05907	1.06037	1.05905	1.0585	1.05713	1.05691	1.05717	1.05905	1.0609
voltage of Node 25	1.04813	1.05112	1.05088	1.0489	1.04912	1.0489	1.0489	1.04912	1.04921	1.04943	1.04907	1.04846	1.04925	1.0565	1.04846	1.04918	1.04832	1.0489	1.04883	1.0539	1.05303	1.05591	1.0489	1.04997
voltage of Node 26	1.04723	1.05042	1.05017	1.04811	1.04834	1.04811	1.04811	1.04834	1.04844	1.04866	1.04821	1.0482	1.04903	1.0566	1.0482	1.04865	1.0478	1.04858	1.04861	1.05391	1.05303	1.05602	1.04858	1.04925
voltage of Node 27	1.04395	1.04787	1.04757	1.0452	1.04549	1.0452	1.0452	1.04549	1.04559	1.04583	1.04504	1.04735	1.04832	1.05709	1.04735	1.04675	1.04591	1.04747	1.04788	1.05413	1.05319	1.05658	1.04747	1.0466
voltage of Node 28	1.04163	1.04609	1.04574	1.04312	1.04345	1.04312	1.04312	1.04345	1.04356	1.04379	1.04278	1.04706	1.04816	1.05787	1.04706	1.04555	1.04468	1.04692	1.0477	1.05473	1.05377	1.05742	1.04692	1.04467
voltage of Node 29	1.04044	1.04521	1.04481	1.04202	1.04236	1.04202	1.04202	1.04236	1.04246	1.04268	1.04158	1.04745	1.04868	1.059	1.04745	1.04521	1.04422	1.04707	1.04819	1.0558	1.05485	1.05862	1.04707	1.0436
voltage of Node 30	1.03046	1.03608	1.03608	1.03387	1.03442	1.03387	1.03387	1.03442	1.03472	1.03534	1.03302	1.03018	1.03142	1.04182	1.03018	1.03181	1.03306	1.03145	1.03093	1.03856	1.03759	1.04143	1.03145	1.03727
voltage of Node 31	1.02796	1.03378	1.03387	1.03179	1.03239	1.03179	1.03179	1.03239	1.03273	1.03345	1.03085	1.02609	1.02744	1.03793	1.02609	1.02854	1.0303	1.02768	1.02693	1.03481	1.03391	1.03763	1.02768	1.0356
voltage of Node 32	1.02615	1.03208	1.03221	1.0302	1.03083	1.0302	1.0302	1.03083	1.0312	1.03196	1.02921	1.02352	1.02514	1.0358	1.02352	1.02632	1.02835	1.02518	1.02459	1.03307	1.03233	1.03571	1.02518	1.03424

## Sheet: fig11
the power magnitude of lines in scenario 2
time(hour of the day)	1	2	3	4	5	6	7	8	9	10	11	12	13	14	15	16	17	18	19	20	21	22	23	24
the power magnitude of line 1	-1.9996	-1.99361	-1.99604	-1.9956	-1.99731	-1.9956	-1.9956	-1.99731	-1.99875	-1.99194	-1.99443	-1.99372	-1.99417	-1.99482	-1.99372	-1.99256	-1.99047	-1.9926	-1.99277	-1.99267	-1.99066	-1.99367	-1.9926	-1.9984
the power magnitude of line 2	-1.15914	-1.17021	-1.1592	-1.05138	-1.05352	-1.05138	-1.05138	-1.05352	-1.05316	-1.064	-1.05381	-1.13794	-1.18937	-1.29407	-1.13794	-1.07517	-1.11513	-1.13994	-1.16704	-1.23799	-1.21119	-1.28028	-1.13994	-1.0752
the power magnitude of line 3	0.539571	0.343633	0.357245	0.463204	0.450229	0.463204	0.463204	0.450229	0.443889	0.433	0.447502	0.538249	0.510527	-0.305158	0.538249	0.453094	0.527307	0.49804	0.528322	0.332863	0.361529	-0.310048	0.49804	0.40345
the power magnitude of line 4	0.4945	0.304607	0.320219	0.428944	0.417198	0.428944	0.428944	0.417198	0.412057	0.403568	0.410986	0.456503	0.426532	-0.333718	0.456503	0.391881	0.475619	0.427305	0.443656	-0.305	0.315931	-0.327705	0.427305	0.380057
the power magnitude of line 5	0.471638	0.285087	0.301633	0.411551	0.400432	0.411551	0.411551	0.400432	0.395896	0.388612	0.392499	0.41709	0.38715	-0.358658	0.41709	0.361681	0.449543	0.392926	0.403482	-0.306628	-0.308383	-0.349456	0.392926	0.368141
the power magnitude of line 6	0.0969919	-0.0697331	-0.0586727	0.078716	0.0748277	0.078716	0.078716	0.0748277	0.0715575	0.0667371	0.0526425	0.233911	0.207829	-0.275544	0.233911	0.125213	0.205145	0.204087	0.223142	-0.202331	-0.189177	-0.255126	0.204087	0.0662068
the power magnitude of line 7	-0.0611153	-0.116618	-0.0976029	0.0433392	0.0413864	0.0433392	0.0433392	0.0413864	0.0395563	0.0362402	-0.0659846	0.13694	-0.144394	-0.42225	0.13694	-0.105247	0.12564	0.128874	-0.14139	-0.338901	-0.316618	-0.405124	0.128874	0.0343408
the power magnitude of line 8	-0.0955799	-0.176531	-0.152943	-0.0624514	-0.0610018	-0.0624514	-0.0624514	-0.0610018	-0.0589482	-0.053198	-0.114957	-0.172027	-0.230133	-0.584455	-0.172027	-0.173416	0.0669246	-0.160614	-0.208173	-0.512203	-0.494425	-0.575437	-0.160614	-0.0299075
the power magnitude of line 9	0.597203	0.493902	0.46881	0.454175	0.440532	0.454175	0.454175	0.440532	0.426536	0.399971	0.430442	0.599441	0.531174	0.262167	0.599441	0.759098	0.67795	0.964107	0.550609	0.344824	0.384804	0.292109	0.964107	0.337273
the power magnitude of line 10	0.571651	0.471806	0.448138	0.43543	0.422502	0.43543	0.43543	0.422502	0.409221	0.384063	0.410673	0.55035	0.479408	0.213551	0.55035	0.721242	0.647812	0.916316	0.499186	0.288593	0.325449	0.239709	0.916316	0.324802
the power magnitude of line 11	0.554373	0.456514	0.433787	0.422454	0.409998	0.422454	0.422454	0.409998	0.397188	0.372968	0.396826	0.51563	0.442313	0.178986	0.51563	0.695943	0.627658	0.885492	0.462455	0.24784	0.282356	0.202116	0.885492	0.31604
the power magnitude of line 12	0.531082	0.435958	0.414502	0.405009	0.393189	0.405009	0.405009	0.393189	0.381015	0.358062	0.378238	0.469196	0.39285	0.136634	0.469196	0.661821	0.600461	0.843749	0.413438	0.19507	0.226006	0.154912	0.843749	0.304275
the power magnitude of line 13	0.505105	0.413615	0.393604	0.386017	0.374926	0.386017	0.386017	0.374926	0.363479	0.341954	0.3583	0.420569	0.341964	0.103265	0.420569	0.623454	0.569793	0.794999	0.362791	0.145502	0.171569	0.114624	0.794999	0.291648
the power magnitude of line 14	0.459219	0.372981	0.355465	0.351532	0.34169	0.351532	0.351532	0.34169	0.331493	0.312458	0.321491	0.328717	0.244818	-0.104575	0.328717	0.556311	0.516291	0.71326	0.266273	-0.0867579	0.0905086	-0.0985085	0.71326	0.268344
the power magnitude of line 15	0.435794	0.352358	0.336117	0.334011	0.32481	0.334011	0.334011	0.32481	0.315252	0.29749	0.302862	0.282849	0.197132	-0.13839	0.282849	0.522052	0.488929	0.67122	0.218613	-0.102816	-0.0910691	-0.130512	0.67122	0.256528
the power magnitude of line 16	1.07848	0.993454	0.951148	0.887864	0.866751	0.887864	0.887864	0.866751	0.845654	0.803501	0.930037	1.91564	1.99237	1.98984	1.91564	1.4413	1.20623	1.67881	1.99209	1.98932	1.99968	1.99992	1.67881	0.698347
the power magnitude of line 17	0.684157	0.642543	0.62177	0.590638	0.580255	0.590638	0.590638	0.580255	0.569875	0.549119	0.61139	1.09074	1.10265	1.06124	1.09074	0.861141	0.746592	0.976024	1.11252	0.967442	0.935896	1.01923	0.976024	0.49726
the power magnitude of line 18	-0.880286	-0.859266	-0.87072	-0.975101	-0.973689	-0.975101	-0.975101	-0.973689	-0.974497	-0.954845	-0.973498	-0.934242	-0.889091	-0.788968	-0.934242	-0.974076	-0.921099	-0.92033	-0.909071	-0.851807	-0.880541	-0.806548	-0.92033	-0.945162
the power magnitude of line 19	-0.914495	-0.889845	-0.899534	-1.00148	-0.999167	-1.00148	-1.00148	-0.999167	-0.999081	-0.977587	-1.00166	-1.00342	-0.96351	-0.866709	-1.00342	-1.02372	-0.960773	-0.979664	-0.982648	-0.937706	-0.970069	-0.888778	-0.979664	-0.963397
the power magnitude of line 20	-0.95786	-0.929091	-0.937199	-1.0388	-1.03554	-1.0388	-1.0388	-1.03554	-1.03456	-1.01076	-1.04078	-1.08372	-1.04821	-0.952839	-1.08372	-1.08485	-1.01056	-1.04956	-1.06691	-1.03342	-1.07009	-0.979838	-1.04956	-0.991755
the power magnitude of line 21	0.0334732	0.0298538	0.0280442	0.0253298	0.024425	0.0253298	0.0253298	0.024425	0.0235202	0.0217107	0.0271393	0.0687711	0.074203	0.0778246	0.0687711	0.0488575	0.0389026	0.0588137	0.0732977	0.0859734	0.0895953	0.0823516	0.0588137	0.0171872
the power magnitude of line 22	-1.72346	-1.53274	-1.53622	-1.5359	-1.5246	-1.5359	-1.5359	-1.5246	-1.51751	-1.51674	-1.52301	-1.67909	-1.69601	-1.33012	-1.67909	-1.54124	-1.66622	-1.63838	-1.69444	-1.45328	-1.48449	-1.36129	-1.63838	-1.49612
the power magnitude of line 23	0.329238	0.293513	0.275712	0.249053	0.240104	0.249053	0.249053	0.240104	0.231219	0.213412	0.266869	0.677889	0.731698	0.767777	0.677889	0.48098	0.382865	0.57935	0.722733	0.848423	0.88434	0.812601	0.57935	0.168928
the power magnitude of line 24	0.197606	0.176118	0.165481	0.14959	0.144171	0.14959	0.14959	0.144171	0.13887	0.128194	0.160267	0.406076	0.438211	0.459971	0.406076	0.288394	0.229849	0.347195	0.432866	0.507832	0.529191	0.486619	0.347195	0.101535
the power magnitude of line 25	0.366466	0.287004	0.292322	0.324185	0.317495	0.324185	0.324185	0.317495	0.316669	0.314673	0.35231	0.145933	0.14228	-0.128358	0.145933	0.224528	0.21861	0.155332	0.142715	-0.126859	-0.129685	-0.13327	0.155332	0.29404
the power magnitude of line 26	0.343935	0.26699	0.273496	0.307118	0.301038	0.307118	0.307118	0.301038	0.300816	0.300028	0.334004	0.117446	0.115918	-0.151099	0.117446	0.193007	0.193017	0.12372	0.115978	-0.138324	-0.138196	-0.157995	0.12372	0.282434
the power magnitude of line 27	0.321349	0.246949	0.254637	0.290004	0.284536	0.290004	0.290004	0.284536	0.284917	0.285336	0.315642	0.102461	-0.107365	-0.185945	0.102461	0.161931	0.167545	0.0977994	-0.106361	-0.169544	-0.168862	-0.195443	0.0977994	0.270785
the power magnitude of line 28	0.298051	0.226491	0.235333	0.272317	0.267483	0.272317	0.272317	0.267483	0.268466	0.270094	0.296601	-0.106779	-0.12045	-0.227508	-0.106779	0.131419	0.142063	0.0830149	-0.118093	-0.212042	-0.212364	-0.239854	0.0830149	0.258645
the power magnitude of line 29	0.252815	0.18641	0.197587	0.238012	0.234403	0.238012	0.238012	0.234403	0.236589	0.240624	0.259783	-0.160788	-0.18758	-0.319923	-0.160788	0.0767959	0.0927687	-0.10394	-0.183228	-0.311746	-0.315844	-0.338172	-0.10394	0.235262
the power magnitude of line 30	1.1506	1.05793	1.01174	0.942581	0.919522	0.942581	0.942581	0.919522	0.89648	0.850427	0.988728	1.99079	1.98997	1.99917	1.99079	1.54571	1.28962	1.8031	1.99012	1.9985	1.9982	1.99867	1.8031	0.735487
the power magnitude of line 31	0.898998	0.834142	0.801743	0.753169	0.736975	0.753169	0.753169	0.736975	0.720784	0.688407	0.785562	1.46383	1.42408	1.4076	1.46383	1.17482	0.99627	1.35358	1.4307	1.34819	1.32182	1.37456	1.35358	0.607499
the power magnitude of line 32	0.597056	0.564934	0.548881	0.524808	0.516783	0.524808	0.524808	0.516783	0.508758	0.49271	0.54086	0.842265	0.754208	0.705542	0.842265	0.733595	0.645229	0.822008	0.768882	0.573597	0.514984	0.632225	0.822008	0.452595

## Sheet: fig12
The output power of ES in scenario 1
time(hour of the day)	1	2	3	4	5	6	7	8	9	10	11	12	13	14	15	16	17	18	19	20	21	22	23	24
output power of ES1 (p.u.)	-0.3	-0.3	-0.3	-0.3	-0.3	-0.3	-0.3	-0.3	-0.3	-0.3	-0.3	-0.3	-0.26	-0.178358	-0.3	-0.3	-0.3	-0.3	-0.28	0.00705078	0.0894551	-0.0753534	-0.3	-0.3
output power of ES2 (p.u.)	-0.3	-0.3	-0.3	-0.3	-0.3	-0.3	-0.3	-0.3	-0.3	-0.3	-0.3	-0.242145	-0.106503	-0.0160738	-0.242145	-0.3	-0.3	-0.3	-0.129111	0.187398	0.277832	0.0969652	-0.3	-0.3

[truncated: 17 more sheets: fig13, fig14, fig15, fig16, The values behind fig16, fig17, The values behind fig17, fig18, The values behind fig18, fig19, The values behind fig19, fig20, The values behind fig20, fig21, The values behind fig21, fig22, The values behind fig22]
